# Supplementary material for: Big fruits with tiny tepals: An unusual new species of Lauraceae from southwestern China
Source: PhytoKeys. 2021 Jul 19;179:129–43. doi: 10.3897/phytokeys.179.62050 (PMC8313507; doi:10.3897/phytokeys.179.62050)
Supplement: XML Treatment for Phoebe jinpingensis [file phytokeys.179.62050-treatment1.xml]

<!DOCTYPE tp:taxon-treatment
  PUBLIC "-//TaxonX//DTD Taxonomic Treatment Publishing DTD v0 20100105//EN" "tax-treatment-NSO.dtd">
<tp:taxon-treatment xmlns:tp="http://www.plazi.org/taxpub"><tp:treatment-meta><kwd-group><label>Taxon classification</label><kwd><named-content xmlns:xlink="http://www.w3.org/1999/xlink" content-type="kingdom">Plantae</named-content></kwd><kwd><named-content xmlns:xlink="http://www.w3.org/1999/xlink" content-type="order">Coleoptera</named-content></kwd><kwd><named-content xmlns:xlink="http://www.w3.org/1999/xlink" content-type="family">Cerambycidae</named-content></kwd></kwd-group><mixed-citation publication-type="journal"><person-group><name><surname>Yang</surname><given-names>Zhi</given-names></name><name><surname>Jin</surname><given-names>Wei-Yin</given-names></name><name><surname>Liu</surname><given-names>Bing</given-names></name><name><surname>Ferguson</surname><given-names>David Kay</given-names></name><name><surname>Yang</surname><given-names>Yong</given-names></name></person-group><article-title>Big fruits with tiny tepals: An unusual new species of <tp:taxon-name><tp:taxon-name-part taxon-name-part-type="family">Lauraceae</tp:taxon-name-part></tp:taxon-name> from southwestern China</article-title><source>PhytoKeys</source><day>19</day><month>7</month><year>2021</year><volume>179</volume><fpage>129</fpage><lpage>143</lpage><pub-id pub-id-type="doi">10.3897/phytokeys.179.62050</pub-id></mixed-citation></tp:treatment-meta><tp:nomenclature><tp:taxon-name><object-id xmlns:xlink="http://www.w3.org/1999/xlink" content-type="arpha" xlink:type="simple">300D9704-7ACD-5B90-B9E9-2657AAC2C676</object-id>
            <tp:taxon-name-part taxon-name-part-type="genus" reg="Phoebe">Phoebe</tp:taxon-name-part>
            <tp:taxon-name-part taxon-name-part-type="species" reg="jinpingensis">jinpingensis</tp:taxon-name-part>
            <object-id xmlns:xlink="http://www.w3.org/1999/xlink" content-type="ipni" xlink:type="simple">urn:lsid:ipni.org:names:77218352-1</object-id>
          </tp:taxon-name><tp:taxon-authority>Bing Liu, Y.Yang, W.Y.Jin &amp; Zhi Yang</tp:taxon-authority><tp:taxon-status xmlns:xlink="http://www.w3.org/1999/xlink" xlink:type="simple">sp. nov.</tp:taxon-status><xref ref-type="fig" rid="F1">Figs 1</xref><xref ref-type="fig" rid="F2">, 2</xref><xref ref-type="fig" rid="F3">, 3</xref></tp:nomenclature><tp:treatment-sec sec-type="material" id="SECID0EZKAG"><title>Type.</title><p>China. Yunnan Province: Jinping County, Mengla, Tuomazhai, <named-content xmlns:xlink="http://www.w3.org/1999/xlink" content-type="dwc:verbatimCoordinates" xlink:type="simple"><named-content content-type="geo-json" specific-use="{&#34;type&#34;:&#34;Point&#34;,&#34;coordinates&#34;:[103.016667,22.616667]}" id="NCID0ECLAG" xlink:type="simple">22°37'N, 103°01'E</named-content></named-content>, elev. 956 m, 8 Apr 2014, <italic>B.Liu, Y.Yang, Q.W.Lin, L.Jiang &amp; X.J.Li 2050</italic> (<bold><italic>holotype</italic></bold>: PE!; <bold><italic>isotypes</italic></bold>: PE!).</p></tp:treatment-sec><tp:treatment-sec sec-type="diagnosis" id="SECID0EPLAG"><title>Diagnosis.</title><p>This species is similar to <italic><tp:taxon-name><tp:taxon-name-part taxon-name-part-type="genus" reg="Phoebe">P.</tp:taxon-name-part> <tp:taxon-name-part taxon-name-part-type="species" reg="macrocarpa">macrocarpa</tp:taxon-name-part></tp:taxon-name></italic> C.Y.Wu (<xref ref-type="bibr" rid="B38">Wu and Wang 1957</xref>) and <italic><tp:taxon-name><tp:taxon-name-part taxon-name-part-type="genus" reg="Phoebe">P.</tp:taxon-name-part> <tp:taxon-name-part taxon-name-part-type="species" reg="megacalyx">megacalyx</tp:taxon-name-part></tp:taxon-name></italic> H.W.Li (<xref ref-type="bibr" rid="B15">Lee et al. 1979</xref>) in the large fruits over 3 cm in diam., but differs from the latter two species by the subglabrous leaves being more or less oblong-elliptic and the larger fruits having smaller tepals.</p></tp:treatment-sec><tp:treatment-sec sec-type="description" id="SECID0ETMAG"><title>Description.</title><p>Trees (Fig. <xref ref-type="fig" rid="F1">1A</xref>), up to 15 m tall, to 40 cm in DBH (diameter at breast height). Bark yellowish gray. Branchlets purplish, slender, longitudinally ridged, subglabrous. Leaves alternate, usually clustered at the apex of branchlets, thinly coriaceous to chartaceous, subglabrous, oblong to oblanceolate (Fig. <xref ref-type="fig" rid="F1">1B</xref>), 15–25 × 5–8 cm, apex acute to slightly acuminate, base acute, midvein impressed adaxially, and prominently elevated abaxially, lateral (secondary) veins 7–10 pairs, immersed adaxially and elevated abaxially, transverse minor (tertiary) veinlets connecting lateral veins visible; petioles 1.2–4 cm, subglabrous. Panicles slender, 4–9 cm long, subglabrous. Flowers yellowish (Fig. <xref ref-type="fig" rid="F1">1C</xref>). Tepals subequal, 2–2.4 mm long. Fertile stamens in three whorls; filaments of the first and second whorls 1–2 mm; anthers 4-locular, locules arranged in trapezoid shape; each filament of the 3<sup>rd</sup> staminal whorl possessing two yellow cordate glands at its base. Staminodes sagittate. Fruits ellipsoid to obovoid, avocado-shaped, 5–8 cm long, and 3.5–5.2 cm in diam. (Fig. <xref ref-type="fig" rid="F1">1D–F</xref>); tepals persistent, equal, triangular to ovate, tiny, 2–2.5 mm long, clasping the fruit base (Fig. <xref ref-type="fig" rid="F1">1F</xref>), concealed and inconspicuous when fruit becoming swollen (Fig. <xref ref-type="fig" rid="F1">1E</xref>). Fruit peduncles not thickened.</p><fig id="F1" position="float" orientation="portrait"><object-id xmlns:xlink="http://www.w3.org/1999/xlink" content-type="doi" xlink:type="simple">10.3897/phytokeys.179.62050.figure1</object-id><object-id xmlns:xlink="http://www.w3.org/1999/xlink" content-type="arpha" xlink:type="simple">B5777E28-49BA-5D05-95FE-FC26507F8A46</object-id><label>Figure 1.</label><caption><p>Morphology of <italic><tp:taxon-name><tp:taxon-name-part taxon-name-part-type="genus" reg="Phoebe">Phoebe</tp:taxon-name-part> <tp:taxon-name-part taxon-name-part-type="species" reg="jinpingensis">jinpingensis</tp:taxon-name-part></tp:taxon-name></italic> sp. nov. <bold>A</bold> habit of the tree <bold>B</bold> flowering branches <bold>C</bold> portion of a branch bearing inflorescences <bold>D</bold> fruiting branches <bold>E</bold> two fruits displaying swollen base and inconspicuous tepals <bold>F</bold> a fruit displaying the tiny tepals at the base.</p></caption><graphic xmlns:xlink="http://www.w3.org/1999/xlink" xlink:href="phytokeys-179-129-g001.jpg" position="float" orientation="portrait" xlink:type="simple" id="oo_567639.jpg"><uri content-type="original_file" xlink:type="simple">https://binary.pensoft.net/fig/567639</uri></graphic></fig><fig id="F2" position="float" orientation="portrait"><object-id xmlns:xlink="http://www.w3.org/1999/xlink" content-type="doi" xlink:type="simple">10.3897/phytokeys.179.62050.figure2</object-id><object-id xmlns:xlink="http://www.w3.org/1999/xlink" content-type="arpha" xlink:type="simple">66049543-9E46-582D-BA8A-1C7D15B83969</object-id><label>Figure 2.</label><caption><p>Anatomy of a flower of <italic><tp:taxon-name><tp:taxon-name-part taxon-name-part-type="genus" reg="Phoebe">Phoebe</tp:taxon-name-part> <tp:taxon-name-part taxon-name-part-type="species" reg="jinpingensis">jinpingensis</tp:taxon-name-part></tp:taxon-name></italic> sp. nov. showing morphology of stamens, staminodes, and pistil <bold>A</bold> stamens of the first staminal whorl, adaxial side <bold>B</bold> stamen of the first staminal whorl, abaxial side <bold>C</bold> stamen of the second staminal whorl, adaxial side <bold>D</bold> stamen of the second staminal whorl, abaxial side <bold>E</bold> stamen of the third staminal whorl, adaxial side <bold>F</bold> stamen of the third staminal whorl, abaxial side <bold>G</bold> staminode of the fourth staminal whorl, adaxial side <bold>H</bold> staminode of the fourth staminal whorl, abaxial side <bold>I</bold> pistil.</p></caption><graphic xmlns:xlink="http://www.w3.org/1999/xlink" xlink:href="phytokeys-179-129-g002.jpg" position="float" orientation="portrait" xlink:type="simple" id="oo_567640.jpg"><uri content-type="original_file" xlink:type="simple">https://binary.pensoft.net/fig/567640</uri></graphic></fig><fig id="F3" position="float" orientation="portrait"><object-id xmlns:xlink="http://www.w3.org/1999/xlink" content-type="doi" xlink:type="simple">10.3897/phytokeys.179.62050.figure3</object-id><object-id xmlns:xlink="http://www.w3.org/1999/xlink" content-type="arpha" xlink:type="simple">30BB8456-740A-5A3E-8DA5-97E55A2A8F06</object-id><label>Figure 3.</label><caption><p>Line-drawing showing details of <italic><tp:taxon-name><tp:taxon-name-part taxon-name-part-type="genus" reg="Phoebe">Phoebe</tp:taxon-name-part> <tp:taxon-name-part taxon-name-part-type="species" reg="jinpingensis">jinpingensis</tp:taxon-name-part></tp:taxon-name></italic> sp. nov. <bold>A</bold> a flowering branch <bold>B</bold> fruits <bold>C</bold> fertile stamens of the first staminal whorl, abaxial side <bold>D</bold> fertile stamens of the first staminal whorl, adaxial side <bold>E</bold> fertile stamen of the third staminal whorl with the two glands at the base of the filaments, adaxial side <bold>F</bold> fertile stamen of the third staminal whorl with the two glands at the base of the filaments, abaxial side <bold>G</bold> staminode of the fourth staminal whorl showing pubescence, abaxial side <bold>H</bold> staminode of the fourth staminal whorl showing pubescence, adaxial side <bold>I</bold> pistil, with obovoid pubescent ovary and linear style.</p></caption><graphic xmlns:xlink="http://www.w3.org/1999/xlink" xlink:href="phytokeys-179-129-g003.jpg" position="float" orientation="portrait" xlink:type="simple" id="oo_567641.jpg"><uri content-type="original_file" xlink:type="simple">https://binary.pensoft.net/fig/567641</uri></graphic></fig></tp:treatment-sec><tp:treatment-sec sec-type="distribution" id="SECID0ELRAG"><title>Distribution.</title><p>So far, this species has only been found in southeastern Yunnan, China (Fig. <xref ref-type="fig" rid="F4">4</xref>).</p><fig id="F4" position="float" orientation="portrait"><object-id xmlns:xlink="http://www.w3.org/1999/xlink" content-type="doi" xlink:type="simple">10.3897/phytokeys.179.62050.figure4</object-id><object-id xmlns:xlink="http://www.w3.org/1999/xlink" content-type="arpha" xlink:type="simple">BC9C0FF1-C39E-56B5-9DAC-8A73F2337674</object-id><label>Figure 4.</label><caption><p>A map showing the distribution of <italic><tp:taxon-name><tp:taxon-name-part taxon-name-part-type="genus" reg="Phoebe">Phoebe</tp:taxon-name-part> <tp:taxon-name-part taxon-name-part-type="species" reg="jinpingensis">jinpingensis</tp:taxon-name-part></tp:taxon-name></italic> sp. nov.</p></caption><graphic xmlns:xlink="http://www.w3.org/1999/xlink" xlink:href="phytokeys-179-129-g004.jpg" position="float" orientation="portrait" xlink:type="simple" id="oo_567642.jpg"><uri content-type="original_file" xlink:type="simple">https://binary.pensoft.net/fig/567642</uri></graphic></fig></tp:treatment-sec><tp:treatment-sec sec-type="habitat" id="SECID0ENSAG"><title>Habitat.</title><p>This species occurs in montane evergreen forests at an altitudinal range of 900–980 m. It blooms in April, and the fruits mature from September to December.</p></tp:treatment-sec><tp:treatment-sec sec-type="etymology" id="SECID0ESSAG"><title>Etymology.</title><p>The specific epithet ‘<italic><tp:taxon-name><tp:taxon-name-part taxon-name-part-type="genus" reg="Phoebe"/><tp:taxon-name-part taxon-name-part-type="species" reg="jinpingensis">jinpingensis</tp:taxon-name-part></tp:taxon-name></italic>’ refers to the type locality “Jinping County”.</p></tp:treatment-sec><tp:treatment-sec sec-type="material" id="SECID0ECTAG"><title>Additional specimens examined.</title><p>China. Yunnan Province: Jinping County, Mengla, Tuomazhai, 8 Apr 2014, fruit, <italic>B.Liu, Y.Yang, Q.W.Lin, L.Jiang &amp; X.J.Li 2052</italic> (PE!); Jinping County, Mengla, Tuomazhai, 9 Oct 2011, fruit, <italic>B.Liu 1477</italic> (PE!); Jinping County, Mengla, Tuomazhai, 14 Sep 2014, fruit, <italic>B.Liu, Y.Song, H.Lai &amp; X.Yao 2417</italic> (PE!).</p></tp:treatment-sec><tp:treatment-sec sec-type="Conservation" id="SECID0EOTAG"><title>Conservation.</title><p>There is only one population with 10 mature individuals occupying ca. 400 m<sup>2</sup>. Fewer than 10 juvenile individuals were found. All the individuals have not been protected in any nature reserve, and a rubber plantation exists nearby the population. Based on IUCN Red List Categories and Criteria (<xref ref-type="bibr" rid="B9">IUCN 2012</xref>), the new species is categorized as “Critically Endangered” (CR Blab (v); D).</p><sec sec-type="Phylogeny" id="SECID0E1TAG"><title>Phylogeny</title><p>We finally obtained 30 sequences of nrITS, 27 sequences of <italic>LEAFY</italic> and 30 sequences of <italic>mat</italic>K (Table <xref ref-type="table" rid="T2">2</xref>). The aligned nrITS sequences had 745 nucleotides including 149 variable sites among which 98 sites are parsimony-informative. The aligned <italic>LEAF</italic> sequences consisted of 896 nucleotides including 158 variable sites and 57 parsimony-informative. The aligned <italic>mat</italic>K sequences contained 763 nucleotides with 22 variable sites and 13 parsimony-informative sites. The concatenated matrix was 2404 nucleotides in length and included 329 variable sites and 168 parsimony-informative sites. The best-fit nucleotide substitution models for the three markers for both <abbrev xmlns:xlink="http://www.w3.org/1999/xlink" xlink:title="Bayesian inferences" id="ABBRID0EMUAG" xlink:type="simple">BI</abbrev> and <abbrev xmlns:xlink="http://www.w3.org/1999/xlink" xlink:title="Maximum likelihood" id="ABBRID0EQUAG" xlink:type="simple">ML</abbrev> analyses are listed in Table <xref ref-type="table" rid="T3">3</xref>.</p><table-wrap id="T2" position="float" orientation="portrait"><label>Table 2.</label><caption><p>The best-fit nucleotide substitution model of the three markers for both <abbrev xmlns:xlink="http://www.w3.org/1999/xlink" xlink:title="Bayesian inferences" id="ABBRID0EBVAG" xlink:type="simple">BI</abbrev> and <abbrev xmlns:xlink="http://www.w3.org/1999/xlink" xlink:title="Maximum likelihood" id="ABBRID0EFVAG" xlink:type="simple">ML</abbrev> analyses.</p></caption><table id="TID0EU3BG" rules="all"><tbody><tr><th rowspan="1" colspan="1">Analysis</th><th rowspan="1" colspan="1">nrITS</th><th rowspan="1" colspan="1">
                      <italic>LEAFY</italic>
                    </th><th rowspan="1" colspan="1"><italic>mat</italic>K</th></tr><tr><td rowspan="1" colspan="1">
                      <bold><abbrev xmlns:xlink="http://www.w3.org/1999/xlink" xlink:title="Bayesian inferences" id="ABBRID0EGWAG" xlink:type="simple">BI</abbrev></bold>
                    </td><td rowspan="1" colspan="1">HKY+F+I+G4</td><td rowspan="1" colspan="1">HKY+F+G4</td><td rowspan="1" colspan="1">HKY+F+I</td></tr><tr><td rowspan="1" colspan="1">
                      <bold><abbrev xmlns:xlink="http://www.w3.org/1999/xlink" xlink:title="Maximum likelihood" id="ABBRID0EZWAG" xlink:type="simple">ML</abbrev></bold>
                    </td><td rowspan="1" colspan="1">HKY+F+G4</td><td rowspan="1" colspan="1">HKY+F+G4</td><td rowspan="1" colspan="1">HKY+F</td></tr></tbody></table></table-wrap><table-wrap id="T3" position="float" orientation="portrait"><label>Table 3.</label><caption><p>Information of nrITS, <italic>LEAFY</italic>, <italic>mat</italic>K and concatenated sequences.</p></caption><table id="TID0EZ6BG" rules="all"><tbody><tr><th rowspan="1" colspan="1">Item</th><th rowspan="1" colspan="1">nrITS</th><th rowspan="1" colspan="1">
                      <italic>LEAFY</italic>
                    </th><th rowspan="1" colspan="1"><italic>mat</italic>K</th><th rowspan="1" colspan="1">all</th></tr><tr><td rowspan="1" colspan="1">
                      <bold>Sequence length (nt)</bold>
                    </td><td rowspan="1" colspan="1">745</td><td rowspan="1" colspan="1">896</td><td rowspan="1" colspan="1">763</td><td rowspan="1" colspan="1">2404</td></tr><tr><td rowspan="1" colspan="1">
                      <bold>Variable (polymorphic) sites (nt)</bold>
                    </td><td rowspan="1" colspan="1">149</td><td rowspan="1" colspan="1">158</td><td rowspan="1" colspan="1">22</td><td rowspan="1" colspan="1">329</td></tr><tr><td rowspan="1" colspan="1">
                      <bold>Parsimony informative sites (nt)</bold>
                    </td><td rowspan="1" colspan="1">98</td><td rowspan="1" colspan="1">57</td><td rowspan="1" colspan="1">13</td><td rowspan="1" colspan="1">168</td></tr></tbody></table></table-wrap><p>Our phylogenetic study gave rise to <abbrev xmlns:xlink="http://www.w3.org/1999/xlink" xlink:title="Bayesian inferences" id="ABBRID0EI1AG" xlink:type="simple">BI</abbrev> and <abbrev xmlns:xlink="http://www.w3.org/1999/xlink" xlink:title="Maximum likelihood" id="ABBRID0EM1AG" xlink:type="simple">ML</abbrev> trees showing similar topology (Figs <xref ref-type="fig" rid="F5">5</xref>, <xref ref-type="fig" rid="F6">6</xref>). The genus <italic><tp:taxon-name><tp:taxon-name-part taxon-name-part-type="genus" reg="Phoebe">Phoebe</tp:taxon-name-part></tp:taxon-name></italic> constituted a clade with moderate to high support (BS: 75, PP: 0.91), the two clades within the genus were robustly supported (BS: 100 and PP: 1). Clade I consisted of <italic><tp:taxon-name><tp:taxon-name-part taxon-name-part-type="genus" reg="Phoebe">P.</tp:taxon-name-part> <tp:taxon-name-part taxon-name-part-type="species" reg="puwenensis">puwenensis</tp:taxon-name-part></tp:taxon-name></italic> W.C.Cheng (<xref ref-type="bibr" rid="B3">Cheng et al. 1963</xref>), <italic><tp:taxon-name><tp:taxon-name-part taxon-name-part-type="genus" reg="Phoebe">P.</tp:taxon-name-part> <tp:taxon-name-part taxon-name-part-type="species" reg="macrocarpa">macrocarpa</tp:taxon-name-part></tp:taxon-name></italic>, <italic><tp:taxon-name><tp:taxon-name-part taxon-name-part-type="genus" reg="Phoebe">P.</tp:taxon-name-part> <tp:taxon-name-part taxon-name-part-type="species" reg="megacalyx">megacalyx</tp:taxon-name-part></tp:taxon-name></italic>, and <italic><tp:taxon-name><tp:taxon-name-part taxon-name-part-type="genus" reg="Phoebe">P.</tp:taxon-name-part> <tp:taxon-name-part taxon-name-part-type="species" reg="jinpingensis">jinpingensis</tp:taxon-name-part></tp:taxon-name></italic>. The four samples of our new species fell within a robust clade (BS: 100, PP: 1). Clade II includes <italic><tp:taxon-name><tp:taxon-name-part taxon-name-part-type="genus" reg="Phoebe">P.</tp:taxon-name-part> <tp:taxon-name-part taxon-name-part-type="species" reg="angustifolia">angustifolia</tp:taxon-name-part></tp:taxon-name></italic> Meisn. (<xref ref-type="bibr" rid="B22">Meissner 1864</xref>), <italic><tp:taxon-name><tp:taxon-name-part taxon-name-part-type="genus" reg="Phoebe">P.</tp:taxon-name-part> <tp:taxon-name-part taxon-name-part-type="species" reg="cavaleriei">cavaleriei</tp:taxon-name-part></tp:taxon-name></italic> (H.Lév.) Y.Yang &amp; Bing Liu (<xref ref-type="bibr" rid="B39">Yang and Liu 2015</xref>), <italic><tp:taxon-name><tp:taxon-name-part taxon-name-part-type="genus" reg="Phoebe">P.</tp:taxon-name-part> <tp:taxon-name-part taxon-name-part-type="species" reg="chekiangensis">chekiangensis</tp:taxon-name-part></tp:taxon-name></italic> C.B.Shang (<xref ref-type="bibr" rid="B33">Shang 1974</xref>), <italic><tp:taxon-name><tp:taxon-name-part taxon-name-part-type="genus" reg="Phoebe">P.</tp:taxon-name-part> <tp:taxon-name-part taxon-name-part-type="species" reg="formosana">formosana</tp:taxon-name-part></tp:taxon-name></italic> (Hayata) Hayata (<xref ref-type="bibr" rid="B7">Hayata 1915</xref>), <italic><tp:taxon-name><tp:taxon-name-part taxon-name-part-type="genus" reg="Phoebe">P.</tp:taxon-name-part> <tp:taxon-name-part taxon-name-part-type="species" reg="lanceolata">lanceolata</tp:taxon-name-part></tp:taxon-name></italic> (Wall. ex Nees) Nees (<xref ref-type="bibr" rid="B24">Nees von Esenbeck 1836</xref>), <italic><tp:taxon-name><tp:taxon-name-part taxon-name-part-type="genus" reg="Phoebe">P.</tp:taxon-name-part> <tp:taxon-name-part taxon-name-part-type="species" reg="nanmu">nanmu</tp:taxon-name-part></tp:taxon-name></italic> (Oliv.) Gamble (<xref ref-type="bibr" rid="B31">Sargent 1914</xref>), <italic><tp:taxon-name><tp:taxon-name-part taxon-name-part-type="genus" reg="Phoebe">P.</tp:taxon-name-part> <tp:taxon-name-part taxon-name-part-type="species" reg="neurantha">neurantha</tp:taxon-name-part></tp:taxon-name></italic> (Hemsl.) Gamble (<xref ref-type="bibr" rid="B31">Sargent 1914</xref>), <italic><tp:taxon-name><tp:taxon-name-part taxon-name-part-type="genus" reg="Phoebe">P.</tp:taxon-name-part> <tp:taxon-name-part taxon-name-part-type="species" reg="sheareri">sheareri</tp:taxon-name-part></tp:taxon-name></italic> (Hemsl.) Gamble (<xref ref-type="bibr" rid="B31">Sargent 1914</xref>), and <italic><tp:taxon-name><tp:taxon-name-part taxon-name-part-type="genus" reg="Phoebe">P.</tp:taxon-name-part> <tp:taxon-name-part taxon-name-part-type="species" reg="tavoyana">tavoyana</tp:taxon-name-part></tp:taxon-name></italic> (Meisn.) Hook.f. (<xref ref-type="bibr" rid="B8">Hooker 1886</xref>).</p><fig id="F5" position="float" orientation="portrait"><object-id xmlns:xlink="http://www.w3.org/1999/xlink" content-type="doi" xlink:type="simple">10.3897/phytokeys.179.62050.figure5</object-id><object-id xmlns:xlink="http://www.w3.org/1999/xlink" content-type="arpha" xlink:type="simple">D73A99DF-BF29-5D5B-867E-BEE88AB6DE71</object-id><label>Figure 5.</label><caption><p>Maximum Likelihood tree based on nrITS, <italic>LEAFY</italic> and plastid <italic>mat</italic>K indicating the phylogenetic position of <italic><tp:taxon-name><tp:taxon-name-part taxon-name-part-type="genus" reg="Phoebe">Phoebe</tp:taxon-name-part> <tp:taxon-name-part taxon-name-part-type="species" reg="jinpingensis">jinpingensis</tp:taxon-name-part></tp:taxon-name></italic> sp. nov. Bootstrap support values (&gt;50%) are shown above the branches.</p></caption><graphic xmlns:xlink="http://www.w3.org/1999/xlink" xlink:href="phytokeys-179-129-g005.jpg" position="float" orientation="portrait" xlink:type="simple" id="oo_567643.jpg"><uri content-type="original_file" xlink:type="simple">https://binary.pensoft.net/fig/567643</uri></graphic></fig><fig id="F6" position="float" orientation="portrait"><object-id xmlns:xlink="http://www.w3.org/1999/xlink" content-type="doi" xlink:type="simple">10.3897/phytokeys.179.62050.figure6</object-id><object-id xmlns:xlink="http://www.w3.org/1999/xlink" content-type="arpha" xlink:type="simple">3508FB46-17AE-5A95-AC15-9E1BCB943FC6</object-id><label>Figure 6.</label><caption><p>Bayesian tree based on nrITS, <italic>LEAFY</italic> and plastid <italic>mat</italic>K showing phylogenetic position of <italic><tp:taxon-name><tp:taxon-name-part taxon-name-part-type="genus" reg="Phoebe">Phoebe</tp:taxon-name-part> <tp:taxon-name-part taxon-name-part-type="species" reg="jinpingensis">jinpingensis</tp:taxon-name-part></tp:taxon-name></italic> sp. nov. Bayesian posterior probabilities (&gt;0.50) are indicated above the branches.</p></caption><graphic xmlns:xlink="http://www.w3.org/1999/xlink" xlink:href="phytokeys-179-129-g006.jpg" position="float" orientation="portrait" xlink:type="simple" id="oo_567644.jpg"><uri content-type="original_file" xlink:type="simple">https://binary.pensoft.net/fig/567644</uri></graphic></fig><p><italic><tp:taxon-name><tp:taxon-name-part taxon-name-part-type="genus" reg="Machilus">Machilus</tp:taxon-name-part></tp:taxon-name></italic> was monophyletic (BS: 100 and PP: 1). <italic><tp:taxon-name><tp:taxon-name-part taxon-name-part-type="genus" reg="Alseodaphne">Alseodaphne</tp:taxon-name-part> <tp:taxon-name-part taxon-name-part-type="species" reg="huanglianshanensis">huanglianshanensis</tp:taxon-name-part></tp:taxon-name></italic> H.W.Li &amp; Y.M.Shui (<xref ref-type="bibr" rid="B16">Li and Shui 2004</xref>) and <italic><tp:taxon-name><tp:taxon-name-part taxon-name-part-type="genus" reg="Dehaasia">Dehaasia</tp:taxon-name-part> <tp:taxon-name-part taxon-name-part-type="species" reg="incrassata">incrassata</tp:taxon-name-part></tp:taxon-name></italic> (Jack) Kosterm. (<xref ref-type="bibr" rid="B12">Kostermans 1952</xref>) were close to <italic><tp:taxon-name><tp:taxon-name-part taxon-name-part-type="genus" reg="Machilus">Machilus</tp:taxon-name-part></tp:taxon-name></italic> (BS: 59%, PP: 0.91), but relationships among them were not resolved. <italic><tp:taxon-name><tp:taxon-name-part taxon-name-part-type="genus" reg="Alseodaphnopsis">Alseodaphnopsis</tp:taxon-name-part></tp:taxon-name></italic>, a recently established genus, constituted a monophyletic group which received high support (BS: 84%, PP: 1). Relationships among <italic><tp:taxon-name><tp:taxon-name-part taxon-name-part-type="genus" reg="Alseodaphnopsis">Alseodaphnopsis</tp:taxon-name-part></tp:taxon-name></italic>, <italic><tp:taxon-name><tp:taxon-name-part taxon-name-part-type="genus" reg="Phoebe">Phoebe</tp:taxon-name-part></tp:taxon-name></italic>, and <italic><tp:taxon-name><tp:taxon-name-part taxon-name-part-type="genus" reg="Machilus">Machilus</tp:taxon-name-part></tp:taxon-name></italic>-<italic><tp:taxon-name><tp:taxon-name-part taxon-name-part-type="genus" reg="Dehaasia">Dehaasia</tp:taxon-name-part></tp:taxon-name></italic>-<italic><tp:taxon-name><tp:taxon-name-part taxon-name-part-type="genus" reg="Alseodaphne">Alseodaphne</tp:taxon-name-part></tp:taxon-name></italic> were ambiguous.</p></sec></tp:treatment-sec><ref-list><ref id="B38"><mixed-citation xmlns:xlink="http://www.w3.org/1999/xlink" xlink:type="simple"><person-group><name name-style="western"><surname>Wu</surname><given-names>CY</given-names></name><name name-style="western"><surname>Wang</surname><given-names>WT</given-names></name></person-group> (<year>1957</year>) <article-title>Preliminary report of flora study on Tropical and Subtropical areas, Yunnan, China. I.</article-title><source>Acta Phytotaxonomica Sinica</source><volume>6</volume>: <fpage>183</fpage>–<lpage>254</lpage>.</mixed-citation></ref><ref id="B15"><mixed-citation xmlns:xlink="http://www.w3.org/1999/xlink" xlink:type="simple"><person-group><name name-style="western"><surname>Lee</surname><given-names>SK</given-names></name><name name-style="western"><surname>Wei</surname><given-names>FN</given-names></name><name name-style="western"><surname>Wei</surname><given-names>YT</given-names></name><name name-style="western"><surname>Li</surname><given-names>HW</given-names></name></person-group> (<year>1979</year>) <article-title>Materiae ad Floram Lauracearum Sinicarum (III).</article-title><source>Acta Phytotaxonomica Sinica</source><volume>17</volume>: <fpage>45</fpage>–<lpage>74</lpage>.</mixed-citation></ref><ref id="B9"><mixed-citation xmlns:xlink="http://www.w3.org/1999/xlink" xlink:type="simple"><institution xlink:type="simple">IUCN</institution> (<year>2012</year>) IUCN Red List Categories and Criteria: Version 3.1. 2<sup>nd</sup> edn. Gland, Switzerland and Cambridge, UK, [iv +] 32 pp.</mixed-citation></ref><ref id="B3"><mixed-citation xmlns:xlink="http://www.w3.org/1999/xlink" xlink:type="simple"><person-group><name name-style="western"><surname>Cheng</surname><given-names>WC</given-names></name><name name-style="western"><surname>Chang</surname><given-names>SY</given-names></name><name name-style="western"><surname>Hong</surname><given-names>T</given-names></name><name name-style="western"><surname>Chu</surname><given-names>CD</given-names></name><name name-style="western"><surname>Chao</surname><given-names>CS</given-names></name></person-group> (<year>1963</year>) <article-title>Species novae et nomine semen data arborum utilium Chinae.</article-title><source>Scientia Silvae</source><volume>8</volume>: <fpage>1</fpage>–<lpage>14</lpage>.</mixed-citation></ref><ref id="B22"><mixed-citation xmlns:xlink="http://www.w3.org/1999/xlink" xlink:type="simple"><person-group><name name-style="western"><surname>Meissner</surname><given-names>CDF</given-names></name></person-group> (<year>1864</year>) <tp:taxon-name><tp:taxon-name-part taxon-name-part-type="family">Lauraceae</tp:taxon-name-part></tp:taxon-name>. In: de Candolle A (Ed.) Prodromus systematis naturalis regni vegetabilis, sive, Enumeratio contracta ordinum, generum, specierumque plantarum hucusque cognitarium, juxta methodi naturalis, normas digesta, Vol. 15(1). Sumptibus Sociorum Treuttel et Würtz, Parisii, 34.</mixed-citation></ref><ref id="B39"><mixed-citation xmlns:xlink="http://www.w3.org/1999/xlink" xlink:type="simple"><person-group><name name-style="western"><surname>Yang</surname><given-names>Y</given-names></name><name name-style="western"><surname>Liu</surname><given-names>B</given-names></name></person-group> (<year>2015</year>) <article-title>Species catalogue of <tp:taxon-name><tp:taxon-name-part taxon-name-part-type="family">Lauraceae</tp:taxon-name-part></tp:taxon-name> in China: Problems and perspectives.</article-title><source>Biodiversity Science</source><volume>23</volume>(<issue>2</issue>): <fpage>232</fpage>–<lpage>236</lpage>. <ext-link xlink:type="simple" ext-link-type="doi" xlink:href="10.17520/biods.2015027">https://doi.org/10.17520/biods.2015027</ext-link></mixed-citation></ref><ref id="B33"><mixed-citation xmlns:xlink="http://www.w3.org/1999/xlink" xlink:type="simple"><person-group><name name-style="western"><surname>Shang</surname><given-names>CB</given-names></name></person-group> (<year>1974</year>) <article-title>A new species of the <italic><tp:taxon-name><tp:taxon-name-part taxon-name-part-type="genus">Phoebe</tp:taxon-name-part></tp:taxon-name></italic> from Chekiang.</article-title><source>Acta Phytotaxonomica Sinica</source><volume>12</volume>: <fpage>295</fpage>–<lpage>296</lpage>. [pl. 60]</mixed-citation></ref><ref id="B7"><mixed-citation xmlns:xlink="http://www.w3.org/1999/xlink" xlink:type="simple"><person-group><name name-style="western"><surname>Hayata</surname><given-names>B</given-names></name></person-group> (<year>1915</year>) Contributions to the Flora of Formosa. III. Icones Plantarum Formosanarum nec non et Contributiones ad Floram Formosanam. Taihoku 5: 162.</mixed-citation></ref><ref id="B24"><mixed-citation xmlns:xlink="http://www.w3.org/1999/xlink" xlink:type="simple"><institution xlink:type="simple">Nees von Esenbeck CG</institution> (<year>1836</year>) <source>Systema Laurinarum.</source><publisher-name>Sumptibus Veitii et Sociorum</publisher-name>, <publisher-loc>Berolini</publisher-loc>, <size units="page">720 pp</size>.</mixed-citation></ref><ref id="B31"><mixed-citation xmlns:xlink="http://www.w3.org/1999/xlink" xlink:type="simple"><person-group><name name-style="western"><surname>Sargent</surname><given-names>CS</given-names></name></person-group> (<year>1914</year>) <source>Plantae Wilsonianae. An Enumeration of the Woody Plants Collected in Western China for the Arnold Arboretum of Harvard University during the years 1907, 1908, and 1910, Vol. 2(1).</source><publisher-name>The University Press</publisher-name>, <publisher-loc>Cambridge</publisher-loc>, <size units="page">72 pp</size>. <ext-link xlink:type="simple" ext-link-type="doi" xlink:href="10.5962/bhl.title.33536">https://doi.org/10.5962/bhl.title.33536</ext-link></mixed-citation></ref><ref id="B8"><mixed-citation xmlns:xlink="http://www.w3.org/1999/xlink" xlink:type="simple"><person-group><name name-style="western"><surname>Hooker</surname><given-names>JD</given-names></name></person-group> (<year>1886</year>) <source>Flora of British India, Vol. 5(13). L.</source><publisher-name>Reeve</publisher-name>, <publisher-loc>London</publisher-loc>, <size units="page">143 pp</size>.</mixed-citation></ref><ref id="B16"><mixed-citation xmlns:xlink="http://www.w3.org/1999/xlink" xlink:type="simple"><person-group><name name-style="western"><surname>Li</surname><given-names>HW</given-names></name><name name-style="western"><surname>Shui</surname><given-names>YM</given-names></name></person-group> (<year>2004</year>) <article-title><italic><tp:taxon-name><tp:taxon-name-part taxon-name-part-type="genus">Alseodaphne</tp:taxon-name-part> <tp:taxon-name-part taxon-name-part-type="species">huanglianshanensis</tp:taxon-name-part></tp:taxon-name></italic>, a new species of the <tp:taxon-name><tp:taxon-name-part taxon-name-part-type="family">Lauraceae</tp:taxon-name-part></tp:taxon-name> from Yunnan, China.</article-title><source>Acta Phytotaxonomica Sinica</source><volume>42</volume>: <fpage>551</fpage>–<lpage>554</lpage>.</mixed-citation></ref><ref id="B12"><mixed-citation xmlns:xlink="http://www.w3.org/1999/xlink" xlink:type="simple"><person-group><name name-style="western"><surname>Kostermans</surname><given-names>AJGH</given-names></name></person-group> (<year>1952</year>) <article-title>A historical survey of <tp:taxon-name><tp:taxon-name-part taxon-name-part-type="family">Lauraceae</tp:taxon-name-part></tp:taxon-name>.</article-title><source>Journal of Scientific Research, Jakarta, Indonesia</source><volume>1</volume>: <fpage>83</fpage>–<lpage>95</lpage>.</mixed-citation></ref></ref-list></tp:taxon-treatment>
